# Supplementary material for: Crystal Engineering of Chelating Hybrid Ultramicroporous Materials via Pillar Modulation for Energy‐Efficient Acetylene Separation
Source: Small. 2026 Jun 12;22(43):e74171. doi: 10.1002/smll.74171 (PMC13432632; doi:10.1002/smll.74171)
Supplement: Supplementary file 2 — Supporting File 2: smll74171‐sup‐0002‐Data.zip. [file SMLL-22-e74171-s002.zip]

Archive with 3 entries (3 files):
- smll74171-sup-0002.cif
- smll74171-sup-0003.cif
- smll74171-sup-0004.cif
