# Supplementary material for: Crystal Engineering of Chelating Hybrid Ultramicroporous Materials via Pillar Modulation for Energy‐Efficient Acetylene Separation
Source: Small. 2026 Jun 12;22(43):e74171. doi: 10.1002/smll.74171 (PMC13432632; doi:10.1002/smll.74171)
Supplement: Supplementary file 2 — Supporting File 2: smll74171‐sup‐0002‐Data.zip. [file SMLL-22-e74171-s002.zip › smll74171-sup-0003.cif]

data_1\(2)
_audit_creation_date              2025-08-27
_audit_creation_method            'Materials Studio'
_symmetry_space_group_name_H-M    'P1'
_symmetry_Int_Tables_number       1
_symmetry_cell_setting            triclinic
loop_
_symmetry_equiv_pos_as_xyz
  x,y,z
_cell_length_a                    13.7714
_cell_length_b                    12.6123
_cell_length_c                    15.5200
_cell_angle_alpha                 90.0000
_cell_angle_beta                  91.2870
_cell_angle_gamma                 90.0000
loop_
_atom_site_label
_atom_site_type_symbol
_atom_site_fract_x
_atom_site_fract_y
_atom_site_fract_z
_atom_site_U_iso_or_equiv
_atom_site_adp_type
_atom_site_occupancy
F1     F     0.48524   0.44520   0.38478   0.02910  Uani   1.00
F2     F     0.39390   0.59630   0.47948   0.03927  Uani   1.00
F3     F     0.41030   0.39620   0.54132   0.04001  Uani   1.00
N4     N     0.10230   0.06810   0.26580   0.01849  Uani   1.00
H5     H     0.11590   0.07720   0.32890   0.02200  Uiso   1.00
C6     C     0.26470   0.14570   0.23039   0.02298  Uani   1.00
C7     C     0.29090   0.19910   0.15611   0.03434  Uani   1.00
H8     H     0.26550   0.17710   0.10160   0.04100  Uiso   1.00
C9     C     0.35440   0.28470   0.16162   0.03634  Uani   1.00
H10    H     0.37240   0.32110   0.11090   0.04400  Uiso   1.00
N11    N     0.39160   0.31680   0.24142   0.01902  Uani   1.00
C12    C     0.36530   0.26340   0.31570   0.03539  Uani   1.00
H13    H     0.39080   0.28540   0.37020   0.04200  Uiso   1.00
C14    C     0.30190   0.17790   0.31018   0.03904  Uani   1.00
H15    H     0.28390   0.14140   0.36090   0.04700  Uiso   1.00
C16    C     0.19630   0.05100   0.22370   0.02497  Uani   1.00
H17    H     0.18380   0.03470   0.16200   0.03000  Uiso   1.00
H18    H     0.22870   0.98860   0.25020   0.03000  Uiso   1.00
C19    C     0.05120   0.16430   0.23460   0.02496  Uani   1.00
H20    H     0.05100   0.16610   0.17080   0.03000  Uiso   1.00
H21    H     0.08550   0.22820   0.25630   0.03000  Uiso   1.00
F22    F     0.98524   0.94520   0.38478   0.02910  Uani   1.00
F23    F     0.89390   0.09630   0.47948   0.03927  Uani   1.00
F24    F     0.91030   0.89620   0.54132   0.04001  Uani   1.00
N25    N     0.60230   0.56810   0.26580   0.01849  Uani   1.00
H26    H     0.61590   0.57720   0.32890   0.02200  Uiso   1.00
C27    C     0.76470   0.64570   0.23039   0.02298  Uani   1.00
C28    C     0.79090   0.69910   0.15611   0.03434  Uani   1.00
H29    H     0.76550   0.67710   0.10160   0.04100  Uiso   1.00
C30    C     0.85440   0.78470   0.16162   0.03634  Uani   1.00
H31    H     0.87240   0.82110   0.11090   0.04400  Uiso   1.00
N32    N     0.89160   0.81680   0.24142   0.01902  Uani   1.00
C33    C     0.86530   0.76340   0.31570   0.03539  Uani   1.00
H34    H     0.89080   0.78540   0.37020   0.04200  Uiso   1.00
C35    C     0.80190   0.67790   0.31018   0.03904  Uani   1.00
H36    H     0.78390   0.64140   0.36090   0.04700  Uiso   1.00
C37    C     0.69630   0.55100   0.22370   0.02497  Uani   1.00
H38    H     0.68380   0.53470   0.16200   0.03000  Uiso   1.00
H39    H     0.72870   0.48860   0.25020   0.03000  Uiso   1.00
C40    C     0.55120   0.66430   0.23460   0.02496  Uani   1.00
H41    H     0.55100   0.66610   0.17080   0.03000  Uiso   1.00
H42    H     0.58550   0.72820   0.25630   0.03000  Uiso   1.00
F43    F     0.51476   0.44520   0.11522   0.02910  Uani   1.00
F44    F     0.60610   0.59630   0.02052   0.03927  Uani   1.00
F45    F     0.58970   0.39620   0.95868   0.04001  Uani   1.00
N46    N     0.89770   0.06810   0.23420   0.01849  Uani   1.00
H47    H     0.88410   0.07720   0.17110   0.02200  Uiso   1.00
C48    C     0.73530   0.14570   0.26961   0.02298  Uani   1.00
C49    C     0.70910   0.19910   0.34389   0.03434  Uani   1.00
H50    H     0.73450   0.17710   0.39840   0.04100  Uiso   1.00
C51    C     0.64560   0.28470   0.33838   0.03634  Uani   1.00
H52    H     0.62760   0.32110   0.38910   0.04400  Uiso   1.00
N53    N     0.60840   0.31680   0.25858   0.01902  Uani   1.00
C54    C     0.63470   0.26340   0.18430   0.03539  Uani   1.00
H55    H     0.60920   0.28540   0.12980   0.04200  Uiso   1.00
C56    C     0.69810   0.17790   0.18982   0.03904  Uani   1.00
H57    H     0.71610   0.14140   0.13910   0.04700  Uiso   1.00
C58    C     0.80370   0.05100   0.27630   0.02497  Uani   1.00
H59    H     0.81620   0.03470   0.33800   0.03000  Uiso   1.00
H60    H     0.77130   0.98860   0.24980   0.03000  Uiso   1.00
C61    C     0.94880   0.16430   0.26540   0.02496  Uani   1.00
H62    H     0.94900   0.16610   0.32920   0.03000  Uiso   1.00
H63    H     0.91450   0.22820   0.24370   0.03000  Uiso   1.00
F64    F     0.01476   0.94520   0.11522   0.02910  Uani   1.00
F65    F     0.10610   0.09630   0.02052   0.03927  Uani   1.00
F66    F     0.08970   0.89620   0.95868   0.04001  Uani   1.00
N67    N     0.39770   0.56810   0.23420   0.01849  Uani   1.00
H68    H     0.38410   0.57720   0.17110   0.02200  Uiso   1.00
C69    C     0.23530   0.64570   0.26961   0.02298  Uani   1.00
C70    C     0.20910   0.69910   0.34389   0.03434  Uani   1.00
H71    H     0.23450   0.67710   0.39840   0.04100  Uiso   1.00
C72    C     0.14560   0.78470   0.33838   0.03634  Uani   1.00
H73    H     0.12760   0.82110   0.38910   0.04400  Uiso   1.00
N74    N     0.10840   0.81680   0.25858   0.01902  Uani   1.00
C75    C     0.13470   0.76340   0.18430   0.03539  Uani   1.00
H76    H     0.10920   0.78540   0.12980   0.04200  Uiso   1.00
C77    C     0.19810   0.67790   0.18982   0.03904  Uani   1.00
H78    H     0.21610   0.64140   0.13910   0.04700  Uiso   1.00
C79    C     0.30370   0.55100   0.27630   0.02497  Uani   1.00
H80    H     0.31620   0.53470   0.33800   0.03000  Uiso   1.00
H81    H     0.27130   0.48860   0.24980   0.03000  Uiso   1.00
C82    C     0.44880   0.66430   0.26540   0.02496  Uani   1.00
H83    H     0.44900   0.66610   0.32920   0.03000  Uiso   1.00
H84    H     0.41450   0.72820   0.24370   0.03000  Uiso   1.00
F85    F     0.51476   0.55480   0.61522   0.02910  Uani   1.00
F86    F     0.60610   0.40370   0.52052   0.03927  Uani   1.00
F87    F     0.58970   0.60380   0.45868   0.04001  Uani   1.00
N88    N     0.89770   0.93190   0.73420   0.01849  Uani   1.00
H89    H     0.88410   0.92280   0.67110   0.02200  Uiso   1.00
C90    C     0.73530   0.85430   0.76961   0.02298  Uani   1.00
C91    C     0.70910   0.80090   0.84389   0.03434  Uani   1.00
H92    H     0.73450   0.82290   0.89840   0.04100  Uiso   1.00
C93    C     0.64560   0.71530   0.83838   0.03634  Uani   1.00
H94    H     0.62760   0.67890   0.88910   0.04400  Uiso   1.00
N95    N     0.60840   0.68320   0.75858   0.01902  Uani   1.00
C96    C     0.63470   0.73660   0.68430   0.03539  Uani   1.00
H97    H     0.60920   0.71460   0.62980   0.04200  Uiso   1.00
C98    C     0.69810   0.82210   0.68982   0.03904  Uani   1.00
H99    H     0.71610   0.85860   0.63910   0.04700  Uiso   1.00
C100   C     0.80370   0.94900   0.77630   0.02497  Uani   1.00
H101   H     0.81620   0.96530   0.83800   0.03000  Uiso   1.00
H102   H     0.77130   0.01140   0.74980   0.03000  Uiso   1.00
C103   C     0.94880   0.83570   0.76540   0.02496  Uani   1.00
H104   H     0.94900   0.83390   0.82920   0.03000  Uiso   1.00
H105   H     0.91450   0.77180   0.74370   0.03000  Uiso   1.00
F106   F     0.01476   0.05480   0.61522   0.02910  Uani   1.00
F107   F     0.10610   0.90370   0.52052   0.03927  Uani   1.00
F108   F     0.08970   0.10380   0.45868   0.04001  Uani   1.00
N109   N     0.39770   0.43190   0.73420   0.01849  Uani   1.00
H110   H     0.38410   0.42280   0.67110   0.02200  Uiso   1.00
C111   C     0.23530   0.35430   0.76961   0.02298  Uani   1.00
C112   C     0.20910   0.30090   0.84389   0.03434  Uani   1.00
H113   H     0.23450   0.32290   0.89840   0.04100  Uiso   1.00
C114   C     0.14560   0.21530   0.83838   0.03634  Uani   1.00
H115   H     0.12760   0.17890   0.88910   0.04400  Uiso   1.00
N116   N     0.10840   0.18320   0.75858   0.01902  Uani   1.00
C117   C     0.13470   0.23660   0.68430   0.03539  Uani   1.00
H118   H     0.10920   0.21460   0.62980   0.04200  Uiso   1.00
C119   C     0.19810   0.32210   0.68982   0.03904  Uani   1.00
H120   H     0.21610   0.35860   0.63910   0.04700  Uiso   1.00
C121   C     0.30370   0.44900   0.77630   0.02497  Uani   1.00
H122   H     0.31620   0.46530   0.83800   0.03000  Uiso   1.00
H123   H     0.27130   0.51140   0.74980   0.03000  Uiso   1.00
C124   C     0.44880   0.33570   0.76540   0.02496  Uani   1.00
H125   H     0.44900   0.33390   0.82920   0.03000  Uiso   1.00
H126   H     0.41450   0.27180   0.74370   0.03000  Uiso   1.00
F127   F     0.48524   0.55480   0.88478   0.02910  Uani   1.00
F128   F     0.39390   0.40370   0.97948   0.03927  Uani   1.00
F129   F     0.41030   0.60380   0.04132   0.04001  Uani   1.00
N130   N     0.10230   0.93190   0.76580   0.01849  Uani   1.00
H131   H     0.11590   0.92280   0.82890   0.02200  Uiso   1.00
C132   C     0.26470   0.85430   0.73039   0.02298  Uani   1.00
C133   C     0.29090   0.80090   0.65611   0.03434  Uani   1.00
H134   H     0.26550   0.82290   0.60160   0.04100  Uiso   1.00
C135   C     0.35440   0.71530   0.66162   0.03634  Uani   1.00
H136   H     0.37240   0.67890   0.61090   0.04400  Uiso   1.00
N137   N     0.39160   0.68320   0.74142   0.01902  Uani   1.00
C138   C     0.36530   0.73660   0.81570   0.03539  Uani   1.00
H139   H     0.39080   0.71460   0.87020   0.04200  Uiso   1.00
C140   C     0.30190   0.82210   0.81018   0.03904  Uani   1.00
H141   H     0.28390   0.85860   0.86090   0.04700  Uiso   1.00
C142   C     0.19630   0.94900   0.72370   0.02497  Uani   1.00
H143   H     0.18380   0.96530   0.66200   0.03000  Uiso   1.00
H144   H     0.22870   0.01140   0.75020   0.03000  Uiso   1.00
C145   C     0.05120   0.83570   0.73460   0.02496  Uani   1.00
H146   H     0.05100   0.83390   0.67080   0.03000  Uiso   1.00
H147   H     0.08550   0.77180   0.75630   0.03000  Uiso   1.00
F148   F     0.98524   0.05480   0.88478   0.02910  Uani   1.00
F149   F     0.89390   0.90370   0.97948   0.03927  Uani   1.00
F150   F     0.91030   0.10380   0.04132   0.04001  Uani   1.00
N151   N     0.60230   0.43190   0.76580   0.01849  Uani   1.00
H152   H     0.61590   0.42280   0.82890   0.02200  Uiso   1.00
C153   C     0.76470   0.35430   0.73039   0.02298  Uani   1.00
C154   C     0.79090   0.30090   0.65611   0.03434  Uani   1.00
H155   H     0.76550   0.32290   0.60160   0.04100  Uiso   1.00
C156   C     0.85440   0.21530   0.66162   0.03634  Uani   1.00
H157   H     0.87240   0.17890   0.61090   0.04400  Uiso   1.00
N158   N     0.89160   0.18320   0.74142   0.01902  Uani   1.00
C159   C     0.86530   0.23660   0.81570   0.03539  Uani   1.00
H160   H     0.89080   0.21460   0.87020   0.04200  Uiso   1.00
C161   C     0.80190   0.32210   0.81018   0.03904  Uani   1.00
H162   H     0.78390   0.35860   0.86090   0.04700  Uiso   1.00
C163   C     0.69630   0.44900   0.72370   0.02497  Uani   1.00
H164   H     0.68380   0.46530   0.66200   0.03000  Uiso   1.00
H165   H     0.72870   0.51140   0.75020   0.03000  Uiso   1.00
C166   C     0.55120   0.33570   0.73460   0.02496  Uani   1.00
H167   H     0.55100   0.33390   0.67080   0.03000  Uiso   1.00
H168   H     0.58550   0.27180   0.75630   0.03000  Uiso   1.00
Nb169  Nb    0.50000   0.50000   0.50000   0.02732  Uani   1.00
Nb170  Nb    0.00000   0.00000   0.50000   0.02732  Uani   1.00
Nb171  Nb    0.50000   0.50000   0.00000   0.02732  Uani   1.00
Nb172  Nb    0.00000   0.00000   0.00000   0.02732  Uani   1.00
Zn173  Zn    0.50000   0.43834   0.25000   0.01515  Uani   1.00
Zn174  Zn    0.00000   0.93834   0.25000   0.01515  Uani   1.00
Zn175  Zn    0.50000   0.56166   0.75000   0.01515  Uani   1.00
Zn176  Zn    0.00000   0.06166   0.75000   0.01515  Uani   1.00
C177   C     0.49816   0.14961   0.96317   0.00000  Uiso   1.00
O178   O     0.49523   0.14679   0.88611   0.00000  Uiso   1.00
O179   O     0.50109   0.15242   1.04023   0.00000  Uiso   1.00
loop_
_atom_site_aniso_label
_atom_site_aniso_U_11
_atom_site_aniso_U_22
_atom_site_aniso_U_33
_atom_site_aniso_U_12
_atom_site_aniso_U_13
_atom_site_aniso_U_23
F1        0.03120   0.03440   0.02170   0.00030   0.00050  -0.00400
F2        0.04120   0.04960   0.02660   0.02020  -0.00840  -0.00560
F3        0.04410   0.04820   0.02790  -0.02210   0.00490  -0.00610
N4        0.01350   0.02410   0.01790  -0.00170   0.00080   0.00150
C6        0.01800   0.02300   0.02800  -0.00120   0.00190  -0.00230
C7        0.04300   0.04300   0.01700  -0.02000  -0.00000  -0.00100
C9        0.04000   0.04700   0.02200  -0.02100   0.00000  -0.00200
N11       0.01600   0.02120   0.01990   0.00010   0.00130   0.00130
C12       0.04200   0.04700   0.01700  -0.01700  -0.00300   0.00800
C14       0.04500   0.05100   0.02100  -0.02500  -0.00200   0.00900
C16       0.01900   0.02300   0.03300  -0.00540   0.00250  -0.00200
C19       0.02500   0.02100   0.02900  -0.00480   0.00310   0.00810
F22       0.03120   0.03440   0.02170   0.00030   0.00050  -0.00400
F23       0.04120   0.04960   0.02660   0.02020  -0.00840  -0.00560
F24       0.04410   0.04820   0.02790  -0.02210   0.00490  -0.00610
N25       0.01350   0.02410   0.01790  -0.00170   0.00080   0.00150
C27       0.01800   0.02300   0.02800  -0.00120   0.00190  -0.00230
C28       0.04300   0.04300   0.01700  -0.02000  -0.00000  -0.00100
C30       0.04000   0.04700   0.02200  -0.02100   0.00000  -0.00200
N32       0.01600   0.02120   0.01990   0.00010   0.00130   0.00130
C33       0.04200   0.04700   0.01700  -0.01700  -0.00300   0.00800
C35       0.04500   0.05100   0.02100  -0.02500  -0.00200   0.00900
C37       0.01900   0.02300   0.03300  -0.00540   0.00250  -0.00200
C40       0.02500   0.02100   0.02900  -0.00480   0.00310   0.00810
F43       0.03120   0.03440   0.02170  -0.00030   0.00050   0.00400
F44       0.04120   0.04960   0.02660  -0.02020  -0.00840   0.00560
F45       0.04410   0.04820   0.02790   0.02210   0.00490   0.00610
N46       0.01350   0.02410   0.01790   0.00170   0.00080  -0.00150
C48       0.01800   0.02300   0.02800   0.00120   0.00190   0.00230
C49       0.04300   0.04300   0.01700   0.02000  -0.00000   0.00100
C51       0.04000   0.04700   0.02200   0.02100   0.00000   0.00200
N53       0.01600   0.02120   0.01990  -0.00010   0.00130  -0.00130
C54       0.04200   0.04700   0.01700   0.01700  -0.00300  -0.00800
C56       0.04500   0.05100   0.02100   0.02500  -0.00200  -0.00900
C58       0.01900   0.02300   0.03300   0.00540   0.00250   0.00200
C61       0.02500   0.02100   0.02900   0.00480   0.00310  -0.00810
F64       0.03120   0.03440   0.02170  -0.00030   0.00050   0.00400
F65       0.04120   0.04960   0.02660  -0.02020  -0.00840   0.00560
F66       0.04410   0.04820   0.02790   0.02210   0.00490   0.00610
N67       0.01350   0.02410   0.01790   0.00170   0.00080  -0.00150
C69       0.01800   0.02300   0.02800   0.00120   0.00190   0.00230
C70       0.04300   0.04300   0.01700   0.02000  -0.00000   0.00100
C72       0.04000   0.04700   0.02200   0.02100   0.00000   0.00200
N74       0.01600   0.02120   0.01990  -0.00010   0.00130  -0.00130
C75       0.04200   0.04700   0.01700   0.01700  -0.00300  -0.00800
C77       0.04500   0.05100   0.02100   0.02500  -0.00200  -0.00900
C79       0.01900   0.02300   0.03300   0.00540   0.00250   0.00200
C82       0.02500   0.02100   0.02900   0.00480   0.00310  -0.00810
F85       0.03120   0.03440   0.02170   0.00030   0.00050  -0.00400
F86       0.04120   0.04960   0.02660   0.02020  -0.00840  -0.00560
F87       0.04410   0.04820   0.02790  -0.02210   0.00490  -0.00610
N88       0.01350   0.02410   0.01790  -0.00170   0.00080   0.00150
C90       0.01800   0.02300   0.02800  -0.00120   0.00190  -0.00230
C91       0.04300   0.04300   0.01700  -0.02000  -0.00000  -0.00100
C93       0.04000   0.04700   0.02200  -0.02100   0.00000  -0.00200
N95       0.01600   0.02120   0.01990   0.00010   0.00130   0.00130
C96       0.04200   0.04700   0.01700  -0.01700  -0.00300   0.00800
C98       0.04500   0.05100   0.02100  -0.02500  -0.00200   0.00900
C100      0.01900   0.02300   0.03300  -0.00540   0.00250  -0.00200
C103      0.02500   0.02100   0.02900  -0.00480   0.00310   0.00810
F106      0.03120   0.03440   0.02170   0.00030   0.00050  -0.00400
F107      0.04120   0.04960   0.02660   0.02020  -0.00840  -0.00560
F108      0.04410   0.04820   0.02790  -0.02210   0.00490  -0.00610
N109      0.01350   0.02410   0.01790  -0.00170   0.00080   0.00150
C111      0.01800   0.02300   0.02800  -0.00120   0.00190  -0.00230
C112      0.04300   0.04300   0.01700  -0.02000  -0.00000  -0.00100
C114      0.04000   0.04700   0.02200  -0.02100   0.00000  -0.00200
N116      0.01600   0.02120   0.01990   0.00010   0.00130   0.00130
C117      0.04200   0.04700   0.01700  -0.01700  -0.00300   0.00800
C119      0.04500   0.05100   0.02100  -0.02500  -0.00200   0.00900
C121      0.01900   0.02300   0.03300  -0.00540   0.00250  -0.00200
C124      0.02500   0.02100   0.02900  -0.00480   0.00310   0.00810
F127      0.03120   0.03440   0.02170  -0.00030   0.00050   0.00400
F128      0.04120   0.04960   0.02660  -0.02020  -0.00840   0.00560
F129      0.04410   0.04820   0.02790   0.02210   0.00490   0.00610
N130      0.01350   0.02410   0.01790   0.00170   0.00080  -0.00150
C132      0.01800   0.02300   0.02800   0.00120   0.00190   0.00230
C133      0.04300   0.04300   0.01700   0.02000  -0.00000   0.00100
C135      0.04000   0.04700   0.02200   0.02100   0.00000   0.00200
N137      0.01600   0.02120   0.01990  -0.00010   0.00130  -0.00130
C138      0.04200   0.04700   0.01700   0.01700  -0.00300  -0.00800
C140      0.04500   0.05100   0.02100   0.02500  -0.00200  -0.00900
C142      0.01900   0.02300   0.03300   0.00540   0.00250   0.00200
C145      0.02500   0.02100   0.02900   0.00480   0.00310  -0.00810
F148      0.03120   0.03440   0.02170  -0.00030   0.00050   0.00400
F149      0.04120   0.04960   0.02660  -0.02020  -0.00840   0.00560
F150      0.04410   0.04820   0.02790   0.02210   0.00490   0.00610
N151      0.01350   0.02410   0.01790   0.00170   0.00080  -0.00150
C153      0.01800   0.02300   0.02800   0.00120   0.00190   0.00230
C154      0.04300   0.04300   0.01700   0.02000  -0.00000   0.00100
C156      0.04000   0.04700   0.02200   0.02100   0.00000   0.00200
N158      0.01600   0.02120   0.01990  -0.00010   0.00130  -0.00130
C159      0.04200   0.04700   0.01700   0.01700  -0.00300  -0.00800
C161      0.04500   0.05100   0.02100   0.02500  -0.00200  -0.00900
C163      0.01900   0.02300   0.03300   0.00540   0.00250   0.00200
C166      0.02500   0.02100   0.02900   0.00480   0.00310  -0.00810
Nb169     0.02170   0.02890   0.03160   0.00340   0.00610   0.00620
Nb170     0.02170   0.02890   0.03160   0.00340   0.00610   0.00620
Nb171     0.02170   0.02890   0.03160  -0.00340   0.00610  -0.00620
Nb172     0.02170   0.02890   0.03160  -0.00340   0.00610  -0.00620
Zn173     0.01390   0.01680   0.01480   0.00000   0.00160   0.00000
Zn174     0.01390   0.01680   0.01480   0.00000   0.00160   0.00000
Zn175     0.01390   0.01680   0.01480   0.00000   0.00160   0.00000
Zn176     0.01390   0.01680   0.01480   0.00000   0.00160   0.00000
loop_
_geom_bond_atom_site_label_1
_geom_bond_atom_site_label_2
_geom_bond_distance
_geom_bond_site_symmetry_2
_ccdc_geom_bond_type
F1     Nb169   1.924   .     S
F1     Zn173   2.108   .     S
F2     Nb169   1.921   .     S
F3     Nb169   1.920   .     S
N4     H5      1.000   .     S
N4     C16     1.479   .     S
N4     C19     1.479   .     S
N4     Zn174   2.170   1_545 S
C6     C7      1.390   .     S
C6     C14     1.390   .     S
C6     C16     1.523   .     S
C7     H8      0.950   .     S
C7     C9      1.391   .     S
C9     H10     0.949   .     S
C9     N11     1.390   .     S
N11    Zn173   2.142   .     S
N11    C12     1.390   .     S
C12    H13     0.950   .     S
C12    C14     1.389   .     S
C14    H15     0.950   .     S
C16    H17     0.991   .     S
C16    H18     0.990   1_545 S
H18    C16     0.990   1_565 S
C19    H20     0.990   .     S
C19    H21     0.989   .     S
C19    C61     1.499   1_455 S
F22    Nb170   1.924   1_665 S
F22    Zn174   2.108   1_655 S
F23    Nb170   1.921   1_655 S
F24    Nb170   1.920   1_665 S
N25    H26     1.000   .     S
N25    C37     1.479   .     S
N25    C40     1.479   .     S
N25    Zn173   2.170   .     S
C27    C28     1.390   .     S
C27    C35     1.390   .     S
C27    C37     1.523   .     S
C28    H29     0.950   .     S
C28    C30     1.391   .     S
C30    H31     0.949   .     S
C30    N32     1.390   .     S
N32    C33     1.390   .     S
N32    Zn174   2.142   1_655 S
C33    H34     0.950   .     S
C33    C35     1.389   .     S
C35    H36     0.950   .     S
C37    H38     0.991   .     S
C37    H39     0.990   .     S
C40    H41     0.990   .     S
C40    H42     0.989   .     S
C40    C82     1.499   .     S
F43    Nb171   1.924   .     S
F43    Zn173   2.108   .     S
F44    Nb171   1.921   .     S
F45    Nb171   1.920   1_556 S
N46    H47     1.000   .     S
N46    C58     1.479   .     S
N46    C61     1.479   .     S
N46    Zn174   2.170   1_645 S
C48    C49     1.390   .     S
C48    C56     1.390   .     S
C48    C58     1.523   .     S
C49    H50     0.950   .     S
C49    C51     1.391   .     S
C51    H52     0.949   .     S
C51    N53     1.390   .     S
N53    Zn173   2.142   .     S
N53    C54     1.390   .     S
C54    H55     0.950   .     S
C54    C56     1.389   .     S
C56    H57     0.950   .     S
C58    H59     0.991   .     S
C58    H60     0.990   1_545 S
H60    C58     0.990   1_565 S
C61    H62     0.990   .     S
C61    H63     0.989   .     S
C61    C19     1.499   1_655 S
F64    Zn174   2.108   .     S
F64    Nb172   1.924   1_565 S
F65    Nb172   1.921   .     S
F66    Nb172   1.920   1_566 S
N67    H68     1.000   .     S
N67    C79     1.479   .     S
N67    C82     1.479   .     S
N67    Zn173   2.170   .     S
C69    C70     1.390   .     S
C69    C77     1.390   .     S
C69    C79     1.523   .     S
C70    H71     0.950   .     S
C70    C72     1.391   .     S
C72    H73     0.949   .     S
C72    N74     1.390   .     S
N74    Zn174   2.142   .     S
N74    C75     1.390   .     S
C75    H76     0.950   .     S
C75    C77     1.389   .     S
C77    H78     0.950   .     S
C79    H80     0.991   .     S
C79    H81     0.990   .     S
C82    H83     0.990   .     S
C82    H84     0.989   .     S
F85    Nb169   1.924   .     S
F85    Zn175   2.108   .     S
F86    Nb169   1.921   .     S
F87    Nb169   1.920   .     S
N88    H89     1.000   .     S
N88    C100    1.479   .     S
N88    C103    1.479   .     S
N88    Zn176   2.170   1_665 S
C90    C91     1.390   .     S
C90    C98     1.390   .     S
C90    C100    1.523   .     S
C91    H92     0.950   .     S
C91    C93     1.391   .     S
C93    H94     0.949   .     S
C93    N95     1.390   .     S
N95    Zn175   2.142   .     S
N95    C96     1.390   .     S
C96    H97     0.950   .     S
C96    C98     1.389   .     S
C98    H99     0.950   .     S
C100   H101    0.991   .     S
C100   H102    0.990   1_565 S
H102   C100    0.990   1_545 S
C103   H104    0.990   .     S
C103   H105    0.989   .     S
C103   C145    1.499   1_655 S
F106   Nb170   1.924   .     S
F106   Zn176   2.108   .     S
F107   Nb170   1.921   1_565 S
F108   Nb170   1.920   .     S
N109   H110    1.000   .     S
N109   C121    1.479   .     S
N109   C124    1.479   .     S
N109   Zn175   2.170   .     S
C111   C112    1.390   .     S
C111   C119    1.390   .     S
C111   C121    1.523   .     S
C112   H113    0.950   .     S
C112   C114    1.391   .     S
C114   H115    0.949   .     S
C114   N116    1.390   .     S
N116   Zn176   2.142   .     S
N116   C117    1.390   .     S
C117   H118    0.950   .     S
C117   C119    1.389   .     S
C119   H120    0.950   .     S
C121   H122    0.991   .     S
C121   H123    0.990   .     S
C124   H125    0.990   .     S
C124   H126    0.989   .     S
C124   C166    1.499   .     S
F127   Zn175   2.108   .     S
F127   Nb171   1.924   1_556 S
F128   Nb171   1.921   1_556 S
F129   Nb171   1.920   .     S
N130   H131    1.000   .     S
N130   C142    1.479   .     S
N130   C145    1.479   .     S
N130   Zn176   2.170   1_565 S
C132   C133    1.390   .     S
C132   C140    1.390   .     S
C132   C142    1.523   .     S
C133   H134    0.950   .     S
C133   C135    1.391   .     S
C135   H136    0.949   .     S
C135   N137    1.390   .     S
N137   Zn175   2.142   .     S
N137   C138    1.390   .     S
C138   H139    0.950   .     S
C138   C140    1.389   .     S
C140   H141    0.950   .     S
C142   H143    0.991   .     S
C142   H144    0.990   1_565 S
H144   C142    0.990   1_545 S
C145   H146    0.990   .     S
C145   H147    0.989   .     S
C145   C103    1.499   1_455 S
F148   Nb172   1.924   1_656 S
F148   Zn176   2.108   1_655 S
F149   Nb172   1.921   1_666 S
F150   Nb172   1.920   1_655 S
N151   H152    1.000   .     S
N151   C163    1.479   .     S
N151   C166    1.479   .     S
N151   Zn175   2.170   .     S
C153   C154    1.390   .     S
C153   C161    1.390   .     S
C153   C163    1.523   .     S
C154   H155    0.950   .     S
C154   C156    1.391   .     S
C156   H157    0.949   .     S
C156   N158    1.390   .     S
N158   C159    1.390   .     S
N158   Zn176   2.142   1_655 S
C159   H160    0.950   .     S
C159   C161    1.389   .     S
C161   H162    0.950   .     S
C163   H164    0.991   .     S
C163   H165    0.990   .     S
C166   H167    0.990   .     S
C166   H168    0.989   .     S
Nb170  F22     1.924   1_445 S
Nb170  F23     1.921   1_455 S
Nb170  F24     1.920   1_445 S
Nb170  F107    1.921   1_545 S
Nb171  F45     1.920   1_554 S
Nb171  F127    1.924   1_554 S
Nb171  F128    1.921   1_554 S
Nb172  F64     1.924   1_545 S
Nb172  F66     1.920   1_544 S
Nb172  F148    1.924   1_454 S
Nb172  F149    1.921   1_444 S
Nb172  F150    1.920   1_455 S
Zn174  N4      2.170   1_565 S
Zn174  F22     2.108   1_455 S
Zn174  N32     2.142   1_455 S
Zn174  N46     2.170   1_465 S
Zn176  N88     2.170   1_445 S
Zn176  N130    2.170   1_545 S
Zn176  F148    2.108   1_455 S
Zn176  N158    2.142   1_455 S
C177   O178    1.196   .     D
C177   O179    1.196   .     D
